# Supplementary material for: Investigation of Co-Assembly of Peanut Protein and Rice Protein: Effects on Protein Conformation and Immunoglobulin E Binding Capacity
Source: Foods. 2025 May 11;14(10):1699. doi: 10.3390/foods14101699 (PMC12111746; doi:10.3390/foods14101699)
Supplement: Supplementary file 1 [file foods-14-01699-s001.zip]

Archive with 1 entries (1 files):
- foods-3617189-supplementary.pdf
